# Supplementary material for: Comparative Analysis of the Nutritional and Sensory Profiles of Commercial Processed Meat Products Made from Beef and Plant-Based Protein
Source: Nutrients. 2025 May 23;17(11):1771. doi: 10.3390/nu17111771 (PMC12157773; doi:10.3390/nu17111771)
Supplement: Supplementary file 1 [file nutrients-17-01771-s001.zip]

Archive with 1 entries (1 files):
- nutrients-3640885-supplementary.pdf
